# Supplementary material for: Occurrence Rates of Delirium in Brain Tumor Patients: A Systematic Review and Meta-Analysis
Source: Cancers (Basel). 2025 Jun 15;17(12):1998. doi: 10.3390/cancers17121998 (PMC12191215; doi:10.3390/cancers17121998)
Supplement: Supplementary file 1 [file cancers-17-01998-s001.zip]

Archive with 1 entries (1 files):
- cancers-3676525-supplementary.pdf
